# Supplementary material for: Construction and validation of a nomogram model for lymph node metastasis of stage II-III gastric cancer based on machine learning algorithms
Source: Front Oncol. 2024 Oct 8;14:1399970. doi: 10.3389/fonc.2024.1399970 (PMC11493538; doi:10.3389/fonc.2024.1399970)
Supplement: Supplementary file 1 [file DataSheet1.xls]

## Sheet: Table S1
Table S1. Clinical features and lymph node metastasis of 1147 patients with gastric cancer
Covariates	Total	N0	N1-3	P value
WBC (10^9/L)	6.03 (4.80-7.47)	5.95 (4.82-7.53)	6.08 (4.82-7.53)	0.138179
Percentage of neutrophils (%)	64.20 (56.60-71.60)	63.50 (56.30-72.10)	64.50 (56.30-72.10)	0.434628
Percentage of lymphocytes (%)	25.52±10.69	26.30±10.14	25.39±10.86	0.217678
Percentage of monocytes (%)	7.30 (5.70-8.80)	7.10 (5.80-8.90)	7.40 (5.80-8.90)	0.177676
Percentage of eosinophils (%)	1.70 (0.80-2.80)	1.60 (0.80-2.80)	1.70 (0.80-2.80)	0.28008
Percentage of basophils (%)	0.30 (0.20-0.40)	0.30 (0.20-0.40)	0.30 (0.20-0.40)	0.647047
Absolute neutrophil count (10^9/L)	3.80 (2.76-5.10)	3.71 (2.76-5.17)	3.84 (2.76-5.17)	0.257414
Absolute lymphocyte count (10^9/L)	1.45 (1.10-1.88)	1.50 (1.09-1.87)	1.44 (1.09-1.87)	0.458468
Absolute monocyte count (10^9/L)	0.43 (0.33-0.55)	0.41 (0.33-0.56)	0.43 (0.33-0.56)	0.0154445
Absolute eosinophil count (10^9/L)	0.10 (0.05-0.17)	0.09 (0.05-0.17)	0.10 (0.05-0.17)	0.171824
Absolute basophil count (10^9/L)	0.02 (0.01-0.02)	0.02 (0.01-0.02)	0.02 (0.01-0.02)	0.891341
RBC (10^12/L)	4.09 (3.58-4.54)	4.11 (3.57-4.54)	4.07 (3.57-4.54)	0.345823
Hb (g/L)	121.00 (97.00-135.00)	123.00 (96.00-134.00)	120.00 (96.00-134.00)	0.0572091
HCT	0.42 (0.34-35.00)	0.47 (0.34-32.28)	0.41 (0.34-32.28)	0.000632315
MCV (fl)	89.50 (85.10-93.10)	90.15 (84.85-93.00)	89.30 (84.85-93.00)	0.031708
MCH (pg)	29.50 (27.20-30.80)	29.80 (27.10-30.75)	29.40 (27.10-30.75)	0.0245376
MCHC (g/L)	326.00 (314.00-335.00)	327.00 (314.00-335.00)	326.00 (314.00-335.00)	0.324026
RDW-CV (%)	13.30 (12.70-14.70)	13.20 (12.70-14.75)	13.30 (12.70-14.75)	0.347193
PLT (10^9/L)	223.00 (185.00-282.00)	215.50 (188.00-283.50)	225.00 (188.00-283.50)	0.019035
MPV (fl)	10.50 (9.80-11.30)	10.55 (9.80-11.30)	10.50 (9.80-11.30)	0.692853
NLR	2.50 (1.75-3.88)	2.35 (1.75-3.90)	2.56 (1.75-3.90)	0.187377
PLR	155.87 (115.00-216.92)	147.02 (116.86-220.23)	160.47 (116.86-220.23)	0.0259422
LMR	3.47 (2.33-4.79)	3.76 (2.29-4.75)	3.36 (2.29-4.75)	0.0269093
SII	584.23 (363.40-982.95)	533.94 (369.18-1001.49)	596.40 (369.18-1001.49)	0.0336871
PNI	46.45 (40.95-50.95)	47.43 (40.75-50.73)	46.20 (40.75-50.73)	0.0416537
Tbil (umol/L)	9.70 (6.90-13.40)	10.10 (6.90-13.20)	9.60 (6.90-13.20)	0.157699
Dbil (umol/L)	3.50 (2.60-4.70)	3.65 (2.60-4.60)	3.50 (2.60-4.60)	0.463691
ALT (U/L)	13.00 (10.00-20.00)	13.00 (10.00-20.00)	13.00 (10.00-20.00)	0.854746
AST (U/L)	17.00 (14.00-22.00)	17.00 (14.00-22.00)	17.00 (14.00-22.00)	0.355869
ALP (U/L)	70.00 (57.00-86.00)	70.00 (57.00-88.00)	70.00 (57.00-88.00)	0.639128
γ_GT (U/L)	15.80 (11.00-25.00)	16.00 (11.00-24.25)	15.50 (11.00-24.25)	0.154141
Bile acid (umol/L)	3.40 (1.70-7.00)	3.30 (1.70-7.20)	3.40 (1.70-7.20)	0.582446
Total protein (g/L)	64.50 (58.50-69.70)	65.40 (58.35-69.25)	64.10 (58.35-69.25)	0.0191846
Albumin (g/L)	38.80 (34.40-42.20)	39.60 (34.20-41.90)	38.60 (34.20-41.90)	0.0100714
Globulin (g/L)	25.60 (22.80-28.70)	25.65 (22.80-28.65)	25.60 (22.80-28.65)	0.432906
A/G	1.49 (1.31-1.70)	1.54 (1.31-1.68)	1.48 (1.31-1.68)	0.0413077
Pre-albumin (mg/L)	206.52±63.52	215.19±68.34	203.72±61.68	0.00874138
LDH (U/L)	162.00 (140.00-188.00)	165.00 (139.50-188.00)	161.00 (139.50-188.00)	0.410547
AFU (U/L)	19.80 (15.50-24.60)	20.00 (15.50-24.40)	19.70 (15.50-24.40)	0.486484
Urea (mmol/L)	5.28 (4.30-6.50)	5.34 (4.23-6.42)	5.20 (4.23-6.42)	0.152141
Scr (umol/L)	67.00 (57.00-78.70)	67.10 (56.45-78.35)	66.90 (56.45-78.35)	0.465496
UA (umol/L)	281.00 (225.00-343.00)	291.00 (224.00-342.00)	279.00 (224.00-342.00)	0.0786371
WBC: White blood cell; RBC: Red blood cell; Hb: hemoglobin; Hct: hematocrit; MCV: Mean corpuscular volume; MCH: Mean corpuscular hemoglobin; MCHC: Mean corpuscular hemoglobin concentration; RDW-CV: Red cell distribution width CV; PLT: platelet; MPV: Mean platelet volume; NLR: Neutrophil-lymphocyte ratio; PLR: Platelet-lymphocyte ratio; LMR: Lymphocyte-monocyte ratio; SII: Systemic immune-inflamma…

## Sheet: Table S2
Table S2. Differences in clinical characteristics between the validation and training sets
Covariates	Type	Total	Train	Test	P value
Sex	Female	341 (29.7%)	230 (28.6%)	111 (32.3%)	0.22
	Male	806 (70.3%)	573 (71.4%)	233 (67.7%)
Age (yr)		65.00 (57.00-73.00)	65.00 (56.00-73.00)	65.00 (58.00-73.00)	0.762191
Tumor location	Autrum	470 (41.0%)	332 (41.3%)	138 (40.1%)	0.92
	Body	398 (34.7%)	275 (34.2%)	123 (35.8%)
	Cardia	234 (20.4%)	33 (4.1%)	12 (3.5%)
	Whole	45 (3.9%)	163 (20.3%)	71 (20.6%)
Tumor size (cm)		5.00 (3.00-7.00)	5.00 (3.00-7.00)	5.00 (3.00-7.00)	0.641645
Differentiation type	Well	22 (1.9%)	18 (2.2%)	4 (1.2%)	0.642
	Moderate	251 (21.9%)	514 (64.0%)	224 (65.1%)
	Poor	738 (64.3%)	174 (21.7%)	77 (22.4%)
	Other type	136 (11.9%)	97 (12.1%)	39 (11.3%)
TNM stage	II	385 (33.6%)	261 (32.5%)	124 (36.0%)	0.137
	III	762 (66.4%)	542 (67.5%)	220 (64.0%)
Borrmann type	1	90 (7.8%)	63 (7.8%)	27 (7.8%)	0.694
	2	148 (12.9%)	109 (13.6%)	39 (11.3%)
	3	666 (58.1%)	466 (58.0%)	200 (58.1%)
	4	243 (21.2%)	165 (20.5%)	78 (22.7%)
T	T1	49 (4.3%)	36 (4.5%)	13 (3.8%)	0.656
	T2	107 (9.3%)	71 (8.8%)	36 (10.5%)
	T3	113 (9.9%)	83 (10.3%)	30 (8.7%)
	T4	878 (76.5%)	613 (76.3%)	265 (77.0%)
Neural invasion	No	621 (54.1%)	430 (53.5%)	191 (55.5%)	0.561
	Yes	526 (45.9%)	373 (46.5%)	153 (44.5%)
Vessel invasion	No	602 (52.5%)	422 (52.6%)	180 (52.3%)	0.944
	Yes	545 (47.5%)	381 (47.4%)	164 (47.7%)
Esophageal invasion	No	1034 (90.1%)	722 (89.9%)	312 (90.7%)	0.683
	Yes	113 (9.9%)	81 (10.1%)	32 (9.3%)
Signet ring cell	No	869 (75.8%)	604 (75.8%)	265 (77.0%)	0.511
	Yes	278 (24.2%)	199 (24.2%)	79 (23.0%)
N	N0		184 (22.9%)	94 (27.3%)	0.11
	N1-3		619 (77.1%)	250 (72.7%)
Hospitalization (d)		16.00 (12.96-21.00)	16.00 (13.00-21.00)	16.00 (12.94-21.00)	0.245991
WBC (10^9/L)		6.03 (4.80-7.47)	6.08 (4.62-7.32)	6.02 (4.86-7.53)	0.693137
Percentage of neutrophils (%)		64.20 (56.60-71.60)	63.30 (56.33-71.58)	64.70 (56.70-71.70)	0.374893
Percentage of lymphocytes (%)		25.52±10.69	25.776±10.41	25.55±10.82	0.738211
Percentage of monocytes (%)		7.30 (5.70-8.80)	7.40 (5.70-8.88)	7.20 (5.70-8.80)	0.613049
Percentage of eosinophils (%)		1.70 (0.80-2.80)	1.70 (0.80-2.80)	1.70 (0.80-2.80)	0.872151
Percentage of basophils (%)		0.30 (0.20-0.40)	0.30 (0.20-0.40)	0.30 (0.20-0.40)	0.992051
Absolute neutrophil count (10^9/L)		3.80 (2.76-5.10)	3.90 (2.66-4.94)	3.76 (2.81-5.17)	0.543122
Absolute lymphocyte count (10^9/L)		1.45 (1.10-1.88)	1.50 (1.13-1.90)	1.44 (1.09-1.87)	0.535657
Absolute monocyte count (10^9/L)		0.43 (0.33-0.55)	0.42 (0.33-0.56)	0.43 (0.33-0.55)	0.966786
Absolute eosinophil count (10^9/L)		0.10 (0.05-0.17)	0.09 (0.04-0.18)	0.10 (0.05-0.17)	0.593006
Absolute basophil count (10^9/L)		0.02 (0.01-0.02)	0.02 (0.01-0.02)	0.02 (0.01-0.02)	0.993995
RBC (10^12/L)		4.09 (3.58-4.54)	4.12 (3.55-4.56)	4.07 (3.59-4.54)	0.929006
Hb (g/L)		121.00 (97.00-135.00)	121.00 (96.00-134.75)	121.00 (97.00-135.00)	0.867739
HCT		0.42 (0.34-35.00)	0.42 (0.35-33.58)	0.42 (0.34-35.33)	0.949757
MCV (fl)		89.50 (85.10-93.10)	89.20 (85.10-92.90)	89.60 (85.10-93.30)	0.427262
MCH (pg)		29.50 (27.20-30.80)	29.50 (27.40-30.90)	29.50 (27.20-30.80)	0.742099
MCHC (g/L)		326.00 (314.00-335.00)	327.00 (315.00-336.00)	326.00 (314.00-335.00)	0.314716
RDW-CV (%)		13.30 (12.70-14.70)	13.30 (12.70-14.90)	13.30 (12.70-14.60)	0.870305
PLT (10^9/L)		223.00 (185.00-282.00)	217.50 (186.25-276.75)	224.00 (185.00-284.00)	0.327255
MPV (fl)		10.50 (9.80-11.30)	10.40 (9.80-11.20)	10.50 (9.80-11.30)	0.213108
NLR		2.50 (1.75-3.88)	2.39 (1.74-3.84)	2.52 (1.76-3.88)	0.394571
PLR		155.87 (115.00-216.92)	152.62 (117.66-207.81)	158.33 (114.67-221.80)	0.460076
LMR		3.47 (2.33-4.79)	3.52 (2.40-4.67)	3.45 (2.29-4.86)	0.995499
SII		584.23 (363.40-982.95)	555.21 (355.31-928.11)	590.26 (367.50-1004.57)	0.363796
PNI		46.45 (40.95-50.95)	46.98 (41.80-50.95)	46.25 (40.65-50.95)	0.367091
Tbil (umol/L)		9.70 (6.90-13.40)	9.60 (6.90-13.38)	9.80 (6.90-13.40)	0.936971
Dbil (umol/L)		3.50 (2.60-4.70)	3.40 (2.50-4.70)	3.60 (2.60-4.70)	0.540906
ALT (U/L)		13.00 (10.00-20.00)	13.50 (10.00-19.00)	13.00 (9.00-20.00)	0.661787
AST (U/L)		17.00 (14.00-22.00)	18.00 (14.00-22.00)	17.00 (14.00-22.00)	0.244206
ALP (U/L)		70.00 (57.00-86.00)	70.00 (57.00-85.00)	70.00 (57.00-87.00)	0.59877
γ_GT (U/L)		15.80 (11.00-25.00)	15.35 (10.65-25.68)	16.00 (11.00-25.00)	0.427157
Bile acid (umol/L)		3.40 (1.70-7.00)	3.40 (1.73-7.30)	3.40 (1.60-6.90)	0.984246
Total protein (g/L)		64.50 (58.50-69.70)	64.85 (58.83-69.60)	64.40 (58.50-69.70)	0.565336
Albumin (g/L)		38.80 (34.40-42.20)	39.10 (34.80-42.18)	38.60 (34.40-42.20)	0.344142
Globulin (g/L)		25.60 (22.80-28.70)	25.60 (22.50-29.10)	25.60 (22.90-28.60)	0.844311
A/G		1.49 (1.31-1.70)	1.49 (1.32-1.72)	1.50 (1.31-1.68)	0.606654
Pre-albumin (mg/L)		206.52±63.52	208.08±62.96	205.82±63.78	0.581216
LDH (U/L)		162.00 (140.00-188.00)	165.00 (141.00-193.00)	161.00 (140.00-187.00)	0.24371
AFU (U/L)		19.80 (15.50-24.60)	20.20 (15.43-24.80)	19.60 (15.50-24.50)	0.598002
Urea (mmol/L)		5.28 (4.30-6.50)	5.20 (4.11-6.50)	5.30 (4.40-6.50)	0.261254
Scr (umol/L)		67.00 (57.00-78.70)	67.05 (56.93-77.90)	67.00 (57.00-79.00)	0.826691
UA (umol/L)		281.00 (225.00-343.00)	280.70 (225.50-341.50)	281.00 (224.00-344.00)	0.976954
WBC: White blood cell; RBC: Red blood cell; Hb: hemoglobin; Hct: hematocrit; MCV: Mean corpuscular volume; MCH: Mean corpuscular hemoglobin; MCHC: Mean corpuscular hemoglobin concentration; RDW-CV: Red cell distribution width CV; PLT: platelet; MPV: Mean platelet volume; NLR: Neutrophil-lymphocyte ratio; PLR: Platelet-lymphocyte ratio; LMR: Lymphocyte-monocyte ratio; SII: Systemic immune-inflamma…
